# Supplementary material for: Leveraging global gene expression patterns to predict expression of unmeasured genes
Source: BMC Genomics. 2015 Dec 15;16:1065. doi: 10.1186/s12864-015-2250-5 (PMC4678722; doi:10.1186/s12864-015-2250-5)
Supplement: Additional file 1: Table S1. — Distribution of eligible genes across PANTHER Go-slim pathways. (XLSX 22 kb) [file 12864_2015_2250_MOESM1_ESM.xlsx]

## Sheet: Sheet1
Table S.1:Distribution of eligible genes across PANTHER Go-slim pathways
Analysis Type:	PANTHER Overrepresentation Test (release 20150430)
Annotation Version and Release Date:	PANTHER version 10.0 Released 2015-05-15
Analyzed List:	genelist.quantile.filtered.0.6.1.txt (Homo sapiens)
Reference List:	EligibleGeneList.txt (Homo sapiens)
Bonferroni correction:	true
PANTHER GO-Slim Biological Process	Truly Expressed Genes	Eligible Genes (Redundancy 1, |rP| 0.60)	Expected	(over/under)	Fold Enrichment	Bonferroni corrected P-value
Unclassified	2677	1197	1174.73		1.02	NA
translation	292	212	128.14		1.65	5.96e-10
nervous system development	297	77	130.33	-	0.59	4.12e-05
developmental process	971	333	426.1	-	0.78	8.35e-05
cell communication	1182	420	518.69	-	0.81	0.000177
system development	448	135	196.59	-	0.69	0.000244
lipid metabolic process	410	122	179.92	-	0.68	0.000372
nucleobase-containing compound metabolic process	1697	849	744.68		1.14	0.00271
protein metabolic process	1439	726	631.46		1.15	0.00537
regulation of translation	103	74	45.2		1.64	0.00982
ectoderm development	250	73	109.71	-	0.67	0.0216
neurological system process	297	91	130.33	-	0.7	0.0287
fatty acid metabolic process	100	22	43.88	-	0.5	0.0399
DNA metabolic process	235	140	103.12		1.36	0.0553
cell-cell signaling	170	47	74.6	-	0.63	0.078
multicellular organismal process	478	168	209.76	-	0.8	0.264
single-multicellular organism process	478	168	209.76	-	0.8	0.264
rRNA metabolic process	85	57	37.3		1.53	0.322
phospholipid metabolic process	95	24	41.69	-	0.58	0.429
cellular component biogenesis	187	109	82.06		1.33	0.487
primary metabolic process	3395	1574	1489.8		1.06	0.493
system process	380	132	166.75	-	0.79	0.538
cell-cell adhesion	166	50	72.84	-	0.69	0.577
regulation of transcription from RNA polymerase II promoter	502	181	220.29	-	0.82	0.597
DNA replication	103	65	45.2		1.44	0.651
muscle organ development	78	19	34.23	-	0.56	0.686
carbohydrate metabolic process	275	92	120.68	-	0.76	0.725
ion transport	199	63	87.33	-	0.72	0.747
mRNA processing	184	106	80.74		1.31	0.777
oxidative phosphorylation	40	30	17.55		1.71	0.876
vitamin metabolic process	29	4	12.73	-	0.31	0.95
7-methylguanosine mRNA capping	3	3	1.32		2.28	1
response to pheromone	1	1	0.44		2.28	1
cell recognition	1	1	0.44		2.28	1
cell killing	2	2	0.88		2.28	1
prosthetic group metabolic process	3	3	1.32		2.28	1
pinocytosis	1	1	0.44		2.28	1
nitrogen utilization	1	1	0.44		2.28	1
polyphosphate catabolic process	3	3	1.32		2.28	1
response to biotic stimulus	9	8	3.95		2.03	1
behavior	8	7	3.51		1.99	1
chromatin assembly	8	7	3.51		1.99	1
antigen processing and presentation	26	21	11.41		1.84	1
antigen processing and presentation of peptide or polysaccharide antigen via MHC class II	19	15	8.34		1.8	1
response to interferon-gamma	18	14	7.9		1.77	1
meiosis	13	10	5.7		1.75	1
mitochondrial transport	17	13	7.46		1.74	1
nitric oxide biosynthetic process	4	3	1.76		1.71	1
RNA catabolic process	31	22	13.6		1.62	1
regulation of liquid surface tension	28	19	12.29		1.55	1
chromatin remodeling	3	2	1.32		1.52	1
natural killer cell activation	12	8	5.27		1.52	1
growth	3	2	1.32		1.52	1
nuclear transport	61	40	26.77		1.49	1
mitochondrion organization	25	16	10.97		1.46	1
protein methylation	11	7	4.83		1.45	1
regulation of carbohydrate metabolic process	13	8	5.7		1.4	1
complement activation	18	11	7.9		1.39	1
RNA splicing	95	58	41.69		1.39	1
RNA splicing, via transesterification reactions	92	56	40.37		1.39	1
mRNA polyadenylation	10	6	4.39		1.37	1
mammary gland development	5	3	2.19		1.37	1
tricarboxylic acid cycle	15	9	6.58		1.37	1
glycolysis	15	9	6.58		1.37	1
anterior/posterior axis specification	10	6	4.39		1.37	1
tRNA metabolic process	61	36	26.77		1.34	1
RNA localization	46	27	20.19		1.34	1
chromosome segregation	38	22	16.68		1.32	1
peroxisomal transport	14	8	6.14		1.3	1
blood circulation	39	22	17.11		1.29	1
mRNA splicing, via spliceosome	126	71	55.29		1.28	1
macrophage activation	61	34	26.77		1.27	1
DNA repair	123	68	53.98		1.26	1
pyrimidine nucleobase metabolic process	28	15	12.29		1.22	1
DNA recombination	28	15	12.29		1.22	1
protein complex biogenesis	71	38	31.16		1.22	1
chromatin organization	142	76	62.31		1.22	1
mRNA 3'-end processing	17	9	7.46		1.21	1
protein complex assembly	70	37	30.72		1.2	1
protein acetylation	25	13	10.97		1.18	1
protein targeting	77	40	33.79		1.18	1
mitosis	195	101	85.57		1.18	1
catabolic process	242	125	106.19		1.18	1
immune response	159	81	69.77		1.16	1
organelle organization	320	162	140.42		1.15	1
biosynthetic process	339	171	148.76		1.15	1
cytokine production	2	1	0.88		1.14	1
regulation of cell cycle	20	10	8.78		1.14	1
defense response to bacterium	2	1	0.88		1.14	1
pentose-phosphate shunt	8	4	3.51		1.14	1
cell growth	2	1	0.88		1.14	1
regulation of gene expression, epigenetic	4	2	1.76		1.14	1
protein ADP-ribosylation	2	1	0.88		1.14	1
DNA catabolic process	2	1	0.88		1.14	1
female gamete generation	26	13	11.41		1.14	1
digestive tract mesoderm development	14	7	6.14		1.14	1
cell cycle	587	293	257.59		1.14	1
nitrogen compound metabolic process	554	276	243.11		1.14	1
protein folding	103	51	45.2		1.13	1
intracellular protein transport	540	264	236.96		1.11	1
protein transport	558	270	244.86		1.1	1
receptor-mediated endocytosis	93	45	40.81		1.1	1
cellular component organization or biogenesis	722	349	316.83		1.1	1
response to external stimulus	148	71	64.95		1.09	1
RNA metabolic process	1091	522	478.75		1.09	1
endocytosis	178	85	78.11		1.09	1
cell proliferation	44	21	19.31		1.09	1
proteolysis	332	158	145.69		1.08	1
response to stress	303	142	132.96		1.07	1
immune system process	525	246	230.38		1.07	1
cellular glucose homeostasis	15	7	6.58		1.06	1
phagocytosis	15	7	6.58		1.06	1
cellular component organization	641	296	281.28		1.05	1
purine nucleobase metabolic process	57	26	25.01		1.04	1
cytoskeleton organization	42	19	18.43		1.03	1
metabolic process	4079	1845	1789.95		1.03	1
cholesterol metabolic process	31	14	13.6		1.03	1
generation of precursor metabolites and energy	147	66	64.51		1.02	1
homeostatic process	81	36	35.54		1.01	1
lipid transport	125	55	54.85		1	1
response to stimulus	826	361	362.47	-	1	1
vesicle-mediated transport	435	190	190.89	-	1	1
respiratory electron transport chain	110	48	48.27	-	0.99	1
transport	1066	465	467.78	-	0.99	1
localization	1133	494	497.18	-	0.99	1
embryo development	62	27	27.21	-	0.99	1
cellular defense response	88	38	38.62	-	0.98	1
cytokinesis	51	22	22.38	-	0.98	1
blood coagulation	68	29	29.84	-	0.97	1
protein localization	71	30	31.16	-	0.96	1
cellular process	2956	1240	1297.16	-	0.96	1
transcription, DNA-dependent	789	330	346.23	-	0.95	1
acyl-CoA metabolic process	12	5	5.27	-	0.95	1
mRNA transcription	17	7	7.46	-	0.94	1
protein lipidation	22	9	9.65	-	0.93	1
regulation of biological process	1095	445	480.51	-	0.93	1
phosphate ion transport	32	13	14.04	-	0.93	1
locomotion	37	15	16.24	-	0.92	1
cellular protein modification process	672	272	294.89	-	0.92	1
pattern specification process	52	21	22.82	-	0.92	1
biological regulation	1565	632	686.76	-	0.92	1
glycogen metabolic process	57	23	25.01	-	0.92	1
transcription from RNA polymerase II promoter	719	290	315.51	-	0.92	1
asymmetric protein localization	5	2	2.19	-	0.91	1
skeletal system development	60	24	26.33	-	0.91	1
nucleobase-containing compound transport	65	26	28.52	-	0.91	1
spermatogenesis	63	25	27.65	-	0.9	1
anatomical structure morphogenesis	300	119	131.65	-	0.9	1
exocytosis	111	44	48.71	-	0.9	1
phosphate-containing compound metabolic process	442	173	193.96	-	0.89	1
cellular component movement	226	88	99.17	-	0.89	1
cellular component morphogenesis	234	91	102.68	-	0.89	1
regulation of nucleobase-containing compound metabolic process	636	245	279.09	-	0.88	1
regulation of catalytic activity	494	189	216.78	-	0.87	1
cell-matrix adhesion	34	13	14.92	-	0.87	1
lysosomal transport	21	8	9.22	-	0.87	1
regulation of molecular function	505	191	221.6	-	0.86	1
protein phosphorylation	303	114	132.96	-	0.86	1
segment specification	32	12	14.04	-	0.85	1
extracellular transport	27	10	11.85	-	0.84	1
mesoderm development	227	81	99.61	-	0.81	1
coenzyme metabolic process	59	21	25.89	-	0.81	1
angiogenesis	59	21	25.89	-	0.81	1
B cell mediated immunity	37	13	16.24	-	0.8	1
synaptic vesicle exocytosis	20	7	8.78	-	0.8	1
death	254	88	111.46	-	0.79	1
biological adhesion	266	92	116.73	-	0.79	1
cell death	252	87	110.58	-	0.79	1
apoptotic process	244	84	107.07	-	0.78	1
response to toxic substance	32	11	14.04	-	0.78	1
reproduction	137	47	60.12	-	0.78	1
gamete generation	121	41	53.1	-	0.77	1
muscle contraction	65	22	28.52	-	0.77	1
cell adhesion	255	86	111.9	-	0.77	1
response to endogenous stimulus	27	9	11.85	-	0.76	1
sex determination	3	1	1.32	-	0.76	1
endoderm development	9	3	3.95	-	0.76	1
unsaturated fatty acid biosynthetic process	9	3	3.95	-	0.76	1
cellular calcium ion homeostasis	15	5	6.58	-	0.76	1
cation transport	151	50	66.26	-	0.75	1
cellular amino acid metabolic process	151	50	66.26	-	0.75	1
polysaccharide metabolic process	100	33	43.88	-	0.75	1
induction of apoptosis	58	19	25.45	-	0.75	1
sulfur compound metabolic process	43	14	18.87	-	0.74	1
carbohydrate transport	22	7	9.65	-	0.73	1
cellular amino acid catabolic process	32	10	14.04	-	0.71	1
regulation of phosphate metabolic process	61	19	26.77	-	0.71	1
amino acid transport	29	9	12.73	-	0.71	1
cellular amino acid biosynthetic process	50	15	21.94	-	0.68	1
fatty acid biosynthetic process	27	8	11.85	-	0.68	1
anion transport	44	13	19.31	-	0.67	1
neurotransmitter secretion	51	15	22.38	-	0.67	1
heart development	48	14	21.06	-	0.66	1
regulation of sequence-specific DNA binding transcription factor activity	7	2	3.07	-	0.65	1
sensory perception	92	26	40.37	-	0.64	1
visual perception	72	20	31.6	-	0.63	1
gluconeogenesis	11	3	4.83	-	0.62	1
fatty acid beta-oxidation	22	6	9.65	-	0.62	1
monosaccharide metabolic process	75	20	32.91	-	0.61	1
cell differentiation	45	12	19.75	-	0.61	1
synaptic transmission	87	23	38.18	-	0.6	1
protein glycosylation	76	20	33.35	-	0.6	1
steroid metabolic process	75	19	32.91	-	0.58	1
regulation of vasoconstriction	8	2	3.51	-	0.57	1
vitamin transport	16	4	7.02	-	0.57	1
porphyrin-containing compound metabolic process	17	4	7.46	-	0.54	1
negative regulation of apoptotic process	47	11	20.62	-	0.53	1
fertilization	13	3	5.7	-	0.53	1
cyclic nucleotide metabolic process	18	4	7.9	-	0.51	1
sensory perception of sound	19	4	8.34	-	0.48	1
response to abiotic stimulus	5	1	2.19	-	0.46	1
dorsal/ventral axis specification	5	1	2.19	-	0.46	1
hemopoiesis	38	7	16.68	-	0.42	1
vitamin biosynthetic process	22	4	9.65	-	0.41	1
pteridine-containing compound metabolic process	1	0	0.44	-	< 0.2	1
vitamin catabolic process	1	0	0.44	-	< 0.2	1
sensory perception of pain	1	0	0.44	-	< 0.2	1
sensory perception of chemical stimulus	1	0	0.44	-	< 0.2	1
regulation of cellular amino acid metabolic process	6	0	2.63	-	< 0.2	1
ferredoxin metabolic process	6	0	2.63	-	< 0.2	1
secondary metabolic process	1	0	0.44	-	< 0.2	1
neuromuscular synaptic transmission	4	0	1.76	-	< 0.2	1
neuron-neuron synaptic transmission	3	0	1.32	-	< 0.2	1
sensory perception of taste	1	0	0.44	-	< 0.2	1
