# Supplementary material for: Leveraging global gene expression patterns to predict expression of unmeasured genes
Source: BMC Genomics. 2015 Dec 15;16:1065. doi: 10.1186/s12864-015-2250-5 (PMC4678722; doi:10.1186/s12864-015-2250-5)
Supplement: Additional file 3: Table S2. — Summary of GGS parameter sweep and expression prediction results. (XLSX 46 kb) [file 12864_2015_2250_MOESM3_ESM.xlsx]

## Sheet: SummaryTable.Quantile
Table S.2: Summary of GGS Parameter Sweep and Expression Prediction Results
Filtering	Candidates	Correlation Threshold	Redundancy	Number Directly Measured Genes	Number Predicted Genes	TCGA Spearman Correlation Average (SE)	Tothill Spearman Correlation Average (SE)	Yoshihara Spearman Correlation Average (SE)	Mayo Spearman Correlation Average (SE)	Bonome Spearman Correlation Average (SE)	TCGA RNAseq Spearman Correlation Average (SE)	TCGA RNAseq Testing Partition Spearman Correlation Average (SE)	TCGA Proportion of Predictable Genes Modeled	Tothill Proportion of Predictable Genes Modeled	Yoshihara Proportion of Predictable Genes Modeled	Mayo Proportion of Predictable Genes Modeled	Bonome Proportion of Predictable Genes Modeled	TCGA RNAseq Proportion of Predictable Genes Modeled
Quantile	None	0.6	1	10	682	0.622 (0.008)	0.555 (0.011)	0.577 (0.011)	0.558 (0.012)	0.52 (0.01)	0.668 (0.01)	0.656 (0.01)	1	1	0.825513	0.758065	1	0.697947
Quantile	None	0.6	1	15	767	0.622 (0.006)	0.559 (0.012)	0.581 (0.01)	0.558 (0.01)	0.518 (0.008)	0.664 (0.008)	0.651 (0.01)	1	1	0.843546	0.780965	1	0.659713
Quantile	None	0.6	1	20	836	0.62 (0.007)	0.554 (0.012)	0.58 (0.01)	0.555 (0.01)	0.523 (0.009)	0.659 (0.009)	0.644 (0.009)	1	1	0.849282	0.79067	1	0.644737
Quantile	None	0.6	1	25	898	0.62 (0.005)	0.554 (0.009)	0.58 (0.009)	0.553 (0.011)	0.528 (0.008)	0.656 (0.008)	0.643 (0.008)	1	1	0.846325	0.788419	1	0.64922
Quantile	None	0.6	1	30	956	0.62 (0.005)	0.555 (0.009)	0.579 (0.009)	0.555 (0.009)	0.529 (0.007)	0.653 (0.008)	0.638 (0.009)	1	1	0.837866	0.782427	1	0.653766
Quantile	None	0.6	1	35	1009	0.621 (0.005)	0.559 (0.009)	0.584 (0.009)	0.554 (0.008)	0.532 (0.007)	0.653 (0.007)	0.642 (0.007)	1	1	0.843409	0.789891	1	0.665015
Quantile	None	0.6	1	40	1056	0.62 (0.005)	0.558 (0.009)	0.582 (0.008)	0.554 (0.009)	0.536 (0.007)	0.651 (0.007)	0.64 (0.007)	1	1	0.846591	0.794508	1	0.672348
Quantile	None	0.6	1	45	1098	0.618 (0.005)	0.558 (0.008)	0.579 (0.008)	0.553 (0.008)	0.539 (0.006)	0.648 (0.007)	0.638 (0.007)	1	1	0.852459	0.800546	1	0.681239
Quantile	None	0.6	1	50	1138	0.62 (0.005)	0.559 (0.007)	0.581 (0.007)	0.553 (0.008)	0.54 (0.007)	0.648 (0.006)	0.639 (0.007)	1	1	0.850615	0.79877	1	0.683656
Quantile	None	0.6	1	100	1447	0.625 (0.004)	0.566 (0.006)	0.576 (0.006)	0.55 (0.007)	0.547 (0.005)	0.643 (0.005)	0.638 (0.006)	1	1	0.855563	0.789219	1	0.695232
Quantile	None	0.6	1	150	1661	0.624 (0.003)	0.568 (0.006)	0.576 (0.006)	0.552 (0.006)	0.547 (0.005)	0.643 (0.005)	0.638 (0.005)	1	1	0.85009	0.780253	1	0.698977
Quantile	None	0.6	1	200	1820	0.627 (0.003)	0.575 (0.005)	0.576 (0.005)	0.552 (0.005)	0.547 (0.006)	0.642 (0.004)	0.637 (0.005)	1	1	0.843956	0.774176	1	0.697253
Quantile	None	0.6	1	250	1957	0.627 (0.003)	0.575 (0.005)	0.575 (0.005)	0.553 (0.005)	0.546 (0.004)	0.641 (0.004)	0.637 (0.004)	1	1	0.847215	0.77721	1	0.702095
Quantile	None	0.6	1	300	2057	0.628 (0.003)	0.577 (0.005)	0.572 (0.005)	0.552 (0.005)	0.547 (0.004)	0.642 (0.004)	0.637 (0.004)	1	1	0.843947	0.769567	1	0.702965
Quantile	None	0.6	1	350	2157	0.628 (0.003)	0.579 (0.004)	0.571 (0.005)	0.553 (0.004)	0.545 (0.004)	0.641 (0.004)	0.636 (0.004)	1	1	0.843764	0.765879	1	0.703755
Quantile	None	0.6	1	400	2219	0.629 (0.003)	0.581 (0.005)	0.571 (0.004)	0.553 (0.005)	0.544 (0.004)	0.64 (0.003)	0.636 (0.004)	1	1	0.845426	0.76521	1	0.703921
Quantile	None	0.6	2	10	451	0.659 (0.008)	0.652 (0.012)	0.67 (0.008)	0.601 (0.009)	0.561 (0.01)	0.722 (0.006)	0.716 (0.008)	1	1	0.866962	0.791574	1	0.75388
Quantile	None	0.6	2	15	500	0.652 (0.008)	0.617 (0.012)	0.628 (0.011)	0.577 (0.012)	0.563 (0.009)	0.712 (0.008)	0.706 (0.008)	1	1	0.862	0.754	1	0.692
Quantile	None	0.6	2	20	551	0.658 (0.007)	0.627 (0.011)	0.62 (0.01)	0.578 (0.011)	0.571 (0.009)	0.711 (0.009)	0.707 (0.007)	1	1	0.798548	0.680581	1	0.629764
Quantile	None	0.6	2	25	580	0.654 (0.008)	0.614 (0.01)	0.606 (0.01)	0.565 (0.011)	0.573 (0.009)	0.707 (0.008)	0.703 (0.008)	1	1	0.805172	0.691379	1	0.608621
Quantile	None	0.6	2	30	602	0.654 (0.007)	0.614 (0.01)	0.606 (0.01)	0.565 (0.01)	0.574 (0.008)	0.707 (0.008)	0.703 (0.007)	1	1	0.807309	0.697674	1	0.586379
Quantile	None	0.6	2	35	618	0.653 (0.007)	0.608 (0.012)	0.603 (0.009)	0.563 (0.01)	0.574 (0.009)	0.707 (0.008)	0.703 (0.007)	1	1	0.807443	0.700647	1	0.574434
Quantile	None	0.6	2	40	625	0.656 (0.007)	0.61 (0.01)	0.607 (0.01)	0.567 (0.012)	0.579 (0.008)	0.712 (0.008)	0.708 (0.007)	1	1	0.8096	0.704	1	0.5744
Quantile	None	0.6	2	45	652	0.656 (0.007)	0.611 (0.01)	0.611 (0.008)	0.573 (0.011)	0.582 (0.008)	0.709 (0.007)	0.705 (0.006)	1	1	0.812883	0.707055	1	0.567485
Quantile	None	0.6	2	50	665	0.655 (0.007)	0.609 (0.01)	0.61 (0.01)	0.573 (0.01)	0.58 (0.009)	0.707 (0.007)	0.702 (0.007)	1	1	0.798496	0.694737	1	0.568421
Quantile	None	0.6	2	100	820	0.656 (0.005)	0.605 (0.008)	0.611 (0.009)	0.576 (0.009)	0.587 (0.008)	0.698 (0.006)	0.692 (0.006)	1	1	0.787805	0.697561	1	0.562195
Quantile	None	0.6	2	150	921	0.664 (0.005)	0.609 (0.007)	0.612 (0.007)	0.577 (0.007)	0.594 (0.006)	0.697 (0.006)	0.695 (0.006)	1	1	0.786102	0.681868	1	0.555917
Quantile	None	0.6	2	200	1010	0.665 (0.004)	0.607 (0.007)	0.613 (0.007)	0.574 (0.007)	0.594 (0.006)	0.694 (0.005)	0.693 (0.006)	1	1	0.791089	0.690099	1	0.558416
Quantile	None	0.6	2	250	1069	0.672 (0.004)	0.613 (0.006)	0.611 (0.007)	0.572 (0.007)	0.6 (0.007)	0.692 (0.006)	0.691 (0.005)	1	1	0.782039	0.683817	1	0.555659
Quantile	None	0.6	2	300	1125	0.674 (0.004)	0.616 (0.006)	0.612 (0.007)	0.573 (0.006)	0.602 (0.006)	0.692 (0.005)	0.692 (0.006)	1	1	0.775111	0.676444	1	0.550222
Quantile	None	0.6	2	350	1159	0.674 (0.004)	0.616 (0.007)	0.612 (0.006)	0.573 (0.006)	0.601 (0.007)	0.689 (0.005)	0.689 (0.005)	1	1	0.77912	0.676445	1	0.554789
Quantile	None	0.6	2	400	1200	0.676 (0.004)	0.619 (0.005)	0.614 (0.006)	0.578 (0.007)	0.605 (0.006)	0.692 (0.005)	0.692 (0.004)	1	1	0.7775	0.669167	1	0.556667
Quantile	None	0.6	3	10	328	0.678 (0.011)	0.679 (0.014)	0.716 (0.01)	0.652 (0.012)	0.58 (0.013)	0.761 (0.008)	0.745 (0.008)	1	1	0.829268	0.740854	1	0.689024
Quantile	None	0.6	3	15	381	0.687 (0.008)	0.68 (0.013)	0.708 (0.01)	0.658 (0.01)	0.587 (0.011)	0.76 (0.007)	0.75 (0.007)	1	1	0.850394	0.771654	1	0.721785
Quantile	None	0.6	3	20	434	0.689 (0.009)	0.674 (0.011)	0.693 (0.008)	0.666 (0.009)	0.595 (0.01)	0.757 (0.006)	0.745 (0.007)	1	1	0.859447	0.762673	1	0.718894
Quantile	None	0.6	3	25	462	0.695 (0.007)	0.663 (0.012)	0.668 (0.011)	0.645 (0.012)	0.601 (0.01)	0.758 (0.006)	0.745 (0.007)	1	1	0.837662	0.738095	1	0.668831
Quantile	None	0.6	3	30	495	0.702 (0.008)	0.674 (0.012)	0.665 (0.01)	0.644 (0.01)	0.612 (0.009)	0.757 (0.007)	0.744 (0.007)	1	1	0.791919	0.692929	1	0.628283
Quantile	None	0.6	3	35	506	0.7 (0.008)	0.668 (0.011)	0.662 (0.011)	0.643 (0.01)	0.613 (0.009)	0.757 (0.006)	0.744 (0.006)	1	1	0.780632	0.683794	1	0.612648
Quantile	None	0.6	3	40	515	0.701 (0.007)	0.666 (0.01)	0.662 (0.011)	0.642 (0.01)	0.614 (0.009)	0.757 (0.007)	0.745 (0.006)	1	1	0.780583	0.685437	1	0.601942
Quantile	None	0.6	3	45	523	0.699 (0.007)	0.664 (0.011)	0.66 (0.011)	0.64 (0.011)	0.614 (0.009)	0.758 (0.007)	0.745 (0.007)	1	1	0.778203	0.680688	1	0.592734
Quantile	None	0.6	3	50	531	0.702 (0.006)	0.664 (0.011)	0.664 (0.011)	0.643 (0.01)	0.616 (0.01)	0.762 (0.007)	0.749 (0.007)	1	1	0.781544	0.685499	1	0.587571
Quantile	None	0.6	3	100	605	0.703 (0.006)	0.658 (0.011)	0.659 (0.011)	0.644 (0.011)	0.623 (0.008)	0.759 (0.006)	0.747 (0.007)	1	1	0.778512	0.676033	1	0.53719
Quantile	None	0.6	3	150	659	0.707 (0.005)	0.653 (0.008)	0.663 (0.009)	0.648 (0.009)	0.629 (0.009)	0.757 (0.006)	0.747 (0.007)	1	1	0.758725	0.664643	1	0.526555
Quantile	None	0.6	3	200	711	0.712 (0.004)	0.653 (0.008)	0.662 (0.008)	0.645 (0.008)	0.633 (0.008)	0.755 (0.006)	0.745 (0.006)	1	1	0.752461	0.655415	1	0.520394
Quantile	None	0.6	3	250	752	0.715 (0.005)	0.654 (0.007)	0.665 (0.008)	0.646 (0.009)	0.637 (0.008)	0.756 (0.007)	0.747 (0.006)	1	1	0.735372	0.634309	1	0.505319
Quantile	None	0.6	3	300	789	0.718 (0.004)	0.655 (0.008)	0.666 (0.008)	0.65 (0.007)	0.637 (0.006)	0.755 (0.006)	0.745 (0.006)	1	1	0.726236	0.628644	1	0.506971
Quantile	None	0.6	3	350	821	0.722 (0.005)	0.659 (0.008)	0.666 (0.008)	0.651 (0.008)	0.643 (0.007)	0.755 (0.005)	0.746 (0.006)	1	1	0.72229	0.622412	1	0.499391
Quantile	None	0.6	3	400	849	0.724 (0.004)	0.66 (0.007)	0.668 (0.008)	0.652 (0.009)	0.644 (0.007)	0.756 (0.006)	0.747 (0.006)	1	1	0.716137	0.619552	1	0.4947
Quantile	None	0.65	1	10	492	0.683 (0.008)	0.646 (0.017)	0.652 (0.015)	0.626 (0.014)	0.591 (0.01)	0.68 (0.011)	0.664 (0.012)	1	1	0.796748	0.727642	1	0.752033
Quantile	None	0.65	1	15	543	0.683 (0.008)	0.644 (0.013)	0.653 (0.013)	0.624 (0.014)	0.601 (0.011)	0.68 (0.011)	0.666 (0.012)	1	1	0.80663	0.740331	1	0.758748
Quantile	None	0.65	1	20	588	0.679 (0.008)	0.639 (0.013)	0.645 (0.012)	0.623 (0.014)	0.593 (0.008)	0.677 (0.011)	0.664 (0.011)	1	1	0.816327	0.75	1	0.760204
Quantile	None	0.65	1	25	628	0.678 (0.007)	0.637 (0.012)	0.645 (0.01)	0.619 (0.011)	0.594 (0.009)	0.674 (0.01)	0.663 (0.01)	1	1	0.821656	0.759554	1	0.761146
Quantile	None	0.65	1	30	665	0.676 (0.006)	0.634 (0.011)	0.642 (0.01)	0.615 (0.011)	0.596 (0.008)	0.674 (0.009)	0.661 (0.011)	1	1	0.830075	0.769925	1	0.765414
Quantile	None	0.65	1	35	700	0.678 (0.006)	0.633 (0.01)	0.64 (0.011)	0.612 (0.011)	0.604 (0.009)	0.674 (0.008)	0.662 (0.01)	1	1	0.834286	0.774286	1	0.767143
Quantile	None	0.65	1	40	731	0.676 (0.005)	0.632 (0.009)	0.635 (0.009)	0.607 (0.011)	0.598 (0.009)	0.673 (0.009)	0.661 (0.009)	1	1	0.839945	0.772914	1	0.774282
Quantile	None	0.65	1	45	761	0.675 (0.005)	0.628 (0.01)	0.633 (0.009)	0.605 (0.01)	0.594 (0.009)	0.672 (0.008)	0.661 (0.009)	1	1	0.838371	0.771353	1	0.77661
Quantile	None	0.65	1	50	788	0.673 (0.006)	0.625 (0.01)	0.63 (0.009)	0.599 (0.011)	0.593 (0.008)	0.675 (0.008)	0.664 (0.009)	1	1	0.835025	0.769036	1	0.758883
Quantile	None	0.65	1	100	987	0.675 (0.004)	0.628 (0.008)	0.624 (0.008)	0.598 (0.007)	0.594 (0.007)	0.676 (0.007)	0.669 (0.008)	1	1	0.823708	0.757852	1	0.729483
Quantile	None	0.65	1	150	1122	0.676 (0.004)	0.629 (0.007)	0.623 (0.007)	0.598 (0.007)	0.596 (0.007)	0.678 (0.006)	0.673 (0.006)	1	1	0.824421	0.761141	1	0.72549
Quantile	None	0.65	1	200	1222	0.678 (0.004)	0.633 (0.006)	0.622 (0.006)	0.6 (0.007)	0.6 (0.007)	0.68 (0.005)	0.675 (0.006)	1	1	0.808511	0.738953	1	0.708674
Quantile	None	0.65	1	250	1317	0.678 (0.004)	0.635 (0.006)	0.622 (0.007)	0.6 (0.006)	0.598 (0.006)	0.68 (0.005)	0.674 (0.006)	1	1	0.81473	0.747153	1	0.709188
Quantile	None	0.65	1	300	1367	0.679 (0.004)	0.636 (0.006)	0.62 (0.006)	0.6 (0.006)	0.597 (0.006)	0.68 (0.005)	0.673 (0.005)	1	1	0.81346	0.745428	1	0.705194
Quantile	None	0.65	1	350	1417	0.68 (0.003)	0.638 (0.005)	0.62 (0.005)	0.6 (0.006)	0.597 (0.006)	0.68 (0.005)	0.674 (0.005)	1	1	0.813691	0.743825	1	0.703599
Quantile	None	0.65	1	400	1467	0.682 (0.003)	0.644 (0.005)	0.622 (0.006)	0.604 (0.006)	0.598 (0.006)	0.681 (0.005)	0.675 (0.006)	1	1	0.804363	0.736196	1	0.698023
Quantile	None	0.65	2	10	338	0.685 (0.011)	0.693 (0.011)	0.709 (0.009)	0.691 (0.012)	0.575 (0.011)	0.755 (0.006)	0.743 (0.007)	1	1	0.860947	0.784024	1	0.751479
Quantile	None	0.65	2	15	391	0.7 (0.009)	0.7 (0.011)	0.662 (0.012)	0.648 (0.014)	0.599 (0.01)	0.709 (0.014)	0.693 (0.014)	1	1	0.803069	0.734015	1	0.68798
Quantile	None	0.65	2	20	406	0.7 (0.009)	0.695 (0.012)	0.661 (0.011)	0.645 (0.012)	0.606 (0.009)	0.713 (0.014)	0.697 (0.013)	1	1	0.807882	0.736453	1	0.67734
Quantile	None	0.65	2	25	431	0.694 (0.009)	0.685 (0.012)	0.66 (0.012)	0.643 (0.015)	0.608 (0.01)	0.705 (0.013)	0.689 (0.014)	1	1	0.798144	0.730858	1	0.658933
Quantile	None	0.65	2	30	432	0.694 (0.009)	0.685 (0.011)	0.66 (0.013)	0.644 (0.014)	0.608 (0.01)	0.705 (0.013)	0.689 (0.014)	1	1	0.798611	0.731481	1	0.659722
Quantile	None	0.65	2	35	444	0.693 (0.01)	0.68 (0.012)	0.655 (0.01)	0.641 (0.011)	0.609 (0.01)	0.704 (0.011)	0.689 (0.013)	1	1	0.804054	0.736486	1	0.65991
Quantile	None	0.65	2	40	448	0.694 (0.009)	0.678 (0.011)	0.656 (0.013)	0.64 (0.013)	0.61 (0.011)	0.706 (0.012)	0.69 (0.012)	1	1	0.801339	0.734375	1	0.654018
Quantile	None	0.65	2	45	457	0.696 (0.008)	0.68 (0.011)	0.659 (0.012)	0.644 (0.013)	0.614 (0.009)	0.707 (0.011)	0.692 (0.015)	1	1	0.803063	0.737418	1	0.645514
Quantile	None	0.65	2	50	466	0.695 (0.008)	0.678 (0.009)	0.658 (0.01)	0.643 (0.013)	0.616 (0.009)	0.708 (0.012)	0.692 (0.014)	1	1	0.802575	0.738197	1	0.639485
Quantile	None	0.65	2	100	544	0.704 (0.007)	0.677 (0.011)	0.668 (0.009)	0.651 (0.011)	0.629 (0.009)	0.713 (0.011)	0.696 (0.011)	1	1	0.759191	0.694853	1	0.626838
Quantile	None	0.65	2	150	604	0.71 (0.007)	0.678 (0.009)	0.671 (0.011)	0.656 (0.01)	0.632 (0.008)	0.717 (0.01)	0.703 (0.012)	1	1	0.751656	0.683775	1	0.619205
Quantile	None	0.65	2	200	648	0.71 (0.005)	0.675 (0.009)	0.67 (0.01)	0.66 (0.009)	0.635 (0.008)	0.717 (0.01)	0.704 (0.011)	1	1	0.737654	0.66821	1	0.609568
Quantile	None	0.65	2	250	679	0.712 (0.006)	0.676 (0.008)	0.67 (0.009)	0.657 (0.01)	0.636 (0.007)	0.718 (0.009)	0.708 (0.01)	1	1	0.721649	0.656848	1	0.587629
Quantile	None	0.65	2	300	705	0.716 (0.005)	0.68 (0.009)	0.667 (0.009)	0.655 (0.009)	0.641 (0.007)	0.719 (0.009)	0.71 (0.009)	1	1	0.719149	0.653901	1	0.568794
Quantile	None	0.65	2	350	721	0.717 (0.005)	0.682 (0.007)	0.668 (0.01)	0.656 (0.009)	0.644 (0.007)	0.72 (0.009)	0.71 (0.009)	1	1	0.714286	0.650485	1	0.565881
Quantile	None	0.65	2	400	745	0.719 (0.005)	0.682 (0.007)	0.67 (0.009)	0.654 (0.009)	0.645 (0.009)	0.719 (0.009)	0.71 (0.009)	1	1	0.714094	0.649664	1	0.558389
Quantile	None	0.65	3	10	249	0.711 (0.01)	0.705 (0.013)	0.75 (0.01)	0.683 (0.013)	0.599 (0.014)	0.79 (0.008)	0.778 (0.008)	1	1	0.823293	0.738956	1	0.698795
Quantile	None	0.65	3	15	304	0.72 (0.008)	0.718 (0.013)	0.741 (0.009)	0.697 (0.01)	0.61 (0.01)	0.785 (0.007)	0.774 (0.006)	1	1	0.855263	0.779605	1	0.753289
Quantile	None	0.65	3	20	334	0.728 (0.008)	0.73 (0.01)	0.74 (0.008)	0.697 (0.01)	0.626 (0.012)	0.785 (0.008)	0.774 (0.007)	1	1	0.784431	0.715569	1	0.682635
Quantile	None	0.65	3	25	362	0.733 (0.008)	0.722 (0.011)	0.694 (0.012)	0.654 (0.013)	0.636 (0.011)	0.742 (0.013)	0.728 (0.014)	1	1	0.79558	0.729282	1	0.68232
Quantile	None	0.65	3	30	365	0.732 (0.009)	0.719 (0.011)	0.693 (0.012)	0.654 (0.015)	0.638 (0.011)	0.742 (0.014)	0.729 (0.014)	1	1	0.791781	0.726027	1	0.676712
Quantile	None	0.65	3	35	380	0.738 (0.008)	0.725 (0.012)	0.706 (0.013)	0.669 (0.012)	0.64 (0.01)	0.747 (0.014)	0.734 (0.014)	1	1	0.797368	0.731579	1	0.663158
Quantile	None	0.65	3	40	384	0.736 (0.007)	0.721 (0.012)	0.705 (0.013)	0.668 (0.014)	0.64 (0.009)	0.747 (0.015)	0.734 (0.014)	1	1	0.789062	0.723958	1	0.65625
Quantile	None	0.65	3	45	386	0.734 (0.008)	0.719 (0.012)	0.703 (0.013)	0.666 (0.011)	0.638 (0.009)	0.745 (0.015)	0.733 (0.014)	1	1	0.787565	0.722798	1	0.65544
Quantile	None	0.65	3	50	387	0.735 (0.008)	0.719 (0.012)	0.704 (0.012)	0.668 (0.013)	0.64 (0.01)	0.747 (0.013)	0.735 (0.014)	1	1	0.788114	0.723514	1	0.656331
Quantile	None	0.65	3	100	420	0.751 (0.007)	0.726 (0.011)	0.711 (0.013)	0.677 (0.013)	0.658 (0.01)	0.748 (0.013)	0.736 (0.013)	1	1	0.764286	0.697619	1	0.638095
Quantile	None	0.65	3	150	449	0.756 (0.006)	0.724 (0.01)	0.716 (0.013)	0.689 (0.011)	0.663 (0.008)	0.753 (0.012)	0.74 (0.012)	1	1	0.755011	0.690423	1	0.63029
Quantile	None	0.65	3	200	472	0.758 (0.006)	0.725 (0.01)	0.721 (0.014)	0.691 (0.012)	0.666 (0.008)	0.755 (0.012)	0.742 (0.011)	1	1	0.735169	0.669492	1	0.618644
Quantile	None	0.65	3	250	491	0.758 (0.007)	0.722 (0.01)	0.72 (0.011)	0.692 (0.011)	0.669 (0.01)	0.756 (0.012)	0.743 (0.011)	1	1	0.731161	0.668024	1	0.610998
Quantile	None	0.65	3	300	504	0.76 (0.006)	0.723 (0.01)	0.722 (0.011)	0.694 (0.01)	0.672 (0.009)	0.755 (0.011)	0.743 (0.01)	1	1	0.720238	0.662698	1	0.607143
Quantile	None	0.65	3	350	513	0.761 (0.005)	0.723 (0.008)	0.719 (0.011)	0.693 (0.011)	0.674 (0.008)	0.758 (0.01)	0.746 (0.011)	1	1	0.705653	0.651072	1	0.584795
Quantile	None	0.65	3	400	518	0.761 (0.006)	0.724 (0.01)	0.719 (0.011)	0.691 (0.011)	0.674 (0.009)	0.758 (0.011)	0.746 (0.01)	1	1	0.706564	0.65251	1	0.584942
Quantile	None	0.7	1	10	372	0.729 (0.009)	0.703 (0.017)	0.704 (0.013)	0.681 (0.015)	0.621 (0.012)	0.735 (0.012)	0.725 (0.013)	1	1	0.833333	0.766129	1	0.782258
Quantile	None	0.7	1	15	403	0.729 (0.009)	0.697 (0.013)	0.695 (0.014)	0.666 (0.016)	0.631 (0.012)	0.735 (0.012)	0.724 (0.012)	1	1	0.836228	0.771712	1	0.766749
Quantile	None	0.7	1	20	430	0.736 (0.008)	0.703 (0.013)	0.7 (0.016)	0.672 (0.017)	0.641 (0.011)	0.738 (0.011)	0.727 (0.014)	1	1	0.795349	0.734884	1	0.716279
Quantile	None	0.7	1	25	455	0.733 (0.007)	0.697 (0.012)	0.691 (0.013)	0.667 (0.013)	0.64 (0.011)	0.733 (0.012)	0.725 (0.012)	1	1	0.804396	0.742857	1	0.716484
Quantile	None	0.7	1	30	476	0.734 (0.008)	0.696 (0.013)	0.685 (0.012)	0.661 (0.015)	0.643 (0.01)	0.731 (0.01)	0.723 (0.011)	1	1	0.80042	0.728992	1	0.712185
Quantile	None	0.7	1	35	496	0.732 (0.008)	0.693 (0.011)	0.682 (0.012)	0.661 (0.013)	0.639 (0.009)	0.73 (0.011)	0.722 (0.012)	1	1	0.788306	0.719758	1	0.705645
Quantile	None	0.7	1	40	516	0.731 (0.007)	0.693 (0.013)	0.681 (0.013)	0.66 (0.013)	0.64 (0.009)	0.729 (0.01)	0.721 (0.011)	1	1	0.790698	0.724806	1	0.69186
Quantile	None	0.7	1	45	531	0.729 (0.007)	0.687 (0.011)	0.679 (0.012)	0.658 (0.012)	0.637 (0.009)	0.729 (0.01)	0.722 (0.01)	1	1	0.794727	0.72693	1	0.694915
Quantile	None	0.7	1	50	546	0.73 (0.008)	0.691 (0.012)	0.681 (0.013)	0.659 (0.014)	0.64 (0.009)	0.731 (0.011)	0.723 (0.011)	1	1	0.791209	0.723443	1	0.692308
Quantile	None	0.7	1	100	669	0.725 (0.006)	0.686 (0.009)	0.67 (0.01)	0.646 (0.011)	0.64 (0.008)	0.72 (0.009)	0.714 (0.009)	1	1	0.786248	0.718984	1	0.674141
Quantile	None	0.7	1	150	768	0.725 (0.005)	0.69 (0.008)	0.668 (0.009)	0.645 (0.009)	0.644 (0.008)	0.719 (0.007)	0.714 (0.008)	1	1	0.791667	0.723958	1	0.66276
Quantile	None	0.7	1	200	818	0.726 (0.005)	0.692 (0.008)	0.668 (0.008)	0.645 (0.01)	0.642 (0.007)	0.719 (0.008)	0.714 (0.008)	1	1	0.786064	0.716381	1	0.654034
Quantile	None	0.7	1	250	868	0.732 (0.004)	0.701 (0.008)	0.672 (0.008)	0.651 (0.008)	0.651 (0.007)	0.722 (0.006)	0.718 (0.007)	1	1	0.770737	0.700461	1	0.637097
Quantile	None	0.7	1	300	918	0.732 (0.005)	0.702 (0.006)	0.671 (0.007)	0.65 (0.009)	0.65 (0.007)	0.721 (0.008)	0.717 (0.007)	1	1	0.763617	0.69281	1	0.632898
Quantile	None	0.7	1	350	968	0.732 (0.004)	0.703 (0.007)	0.671 (0.009)	0.649 (0.008)	0.649 (0.006)	0.721 (0.007)	0.717 (0.006)	1	1	0.760331	0.690083	1	0.623967
Quantile	None	0.7	1	400	1018	0.737 (0.004)	0.711 (0.006)	0.678 (0.008)	0.656 (0.009)	0.651 (0.007)	0.723 (0.005)	0.718 (0.006)	1	1	0.746562	0.6778	1	0.611002
Quantile	None	0.7	2	10	247	0.737 (0.011)	0.745 (0.014)	0.755 (0.012)	0.736 (0.013)	0.617 (0.014)	0.808 (0.007)	0.792 (0.007)	1	1	0.748988	0.680162	1	0.663968
Quantile	None	0.7	2	15	284	0.742 (0.009)	0.744 (0.012)	0.693 (0.016)	0.678 (0.018)	0.635 (0.014)	0.752 (0.015)	0.739 (0.014)	1	1	0.774648	0.711268	1	0.693662
Quantile	None	0.7	2	20	313	0.751 (0.01)	0.755 (0.011)	0.711 (0.015)	0.698 (0.017)	0.648 (0.012)	0.745 (0.014)	0.733 (0.013)	1	1	0.789137	0.72524	1	0.709265
Quantile	None	0.7	2	25	320	0.753 (0.01)	0.756 (0.011)	0.712 (0.014)	0.696 (0.015)	0.652 (0.013)	0.745 (0.014)	0.733 (0.015)	1	1	0.7875	0.721875	1	0.709375
Quantile	None	0.7	2	30	324	0.751 (0.009)	0.752 (0.012)	0.712 (0.017)	0.696 (0.018)	0.655 (0.01)	0.745 (0.017)	0.733 (0.014)	1	1	0.777778	0.712963	1	0.700617
Quantile	None	0.7	2	35	328	0.759 (0.008)	0.754 (0.011)	0.712 (0.016)	0.703 (0.017)	0.661 (0.012)	0.744 (0.014)	0.732 (0.014)	1	1	0.756098	0.689024	1	0.695122
Quantile	None	0.7	2	40	334	0.758 (0.008)	0.751 (0.011)	0.712 (0.014)	0.703 (0.016)	0.661 (0.012)	0.744 (0.014)	0.733 (0.014)	1	1	0.742515	0.676647	1	0.682635
Quantile	None	0.7	2	45	340	0.759 (0.008)	0.752 (0.012)	0.716 (0.016)	0.705 (0.015)	0.664 (0.013)	0.747 (0.014)	0.736 (0.014)	1	1	0.747059	0.682353	1	0.688235
Quantile	None	0.7	2	50	346	0.757 (0.008)	0.752 (0.011)	0.719 (0.013)	0.709 (0.014)	0.663 (0.011)	0.749 (0.013)	0.737 (0.014)	1	1	0.748555	0.684971	1	0.690751
Quantile	None	0.7	2	100	400	0.755 (0.008)	0.743 (0.012)	0.718 (0.012)	0.707 (0.015)	0.667 (0.009)	0.747 (0.013)	0.738 (0.013)	1	1	0.7275	0.6475	1	0.6625
Quantile	None	0.7	2	150	422	0.757 (0.008)	0.741 (0.011)	0.716 (0.013)	0.704 (0.014)	0.671 (0.01)	0.745 (0.011)	0.737 (0.012)	1	1	0.725118	0.64455	1	0.658768
Quantile	None	0.7	2	200	445	0.76 (0.006)	0.74 (0.009)	0.715 (0.011)	0.705 (0.011)	0.678 (0.01)	0.745 (0.011)	0.737 (0.012)	1	1	0.71236	0.633708	1	0.644944
Quantile	None	0.7	2	250	458	0.764 (0.007)	0.743 (0.009)	0.719 (0.012)	0.709 (0.012)	0.681 (0.009)	0.747 (0.011)	0.74 (0.012)	1	1	0.70524	0.626638	1	0.631004
Quantile	None	0.7	2	300	461	0.764 (0.006)	0.743 (0.008)	0.719 (0.012)	0.708 (0.011)	0.682 (0.009)	0.747 (0.012)	0.74 (0.011)	1	1	0.704989	0.626898	1	0.631236
Quantile	None	0.7	2	350	462	0.765 (0.006)	0.744 (0.009)	0.719 (0.01)	0.708 (0.013)	0.683 (0.009)	0.747 (0.011)	0.74 (0.012)	1	1	0.703463	0.625541	1	0.62987
Quantile	None	0.7	2	400	466	0.766 (0.006)	0.744 (0.009)	0.721 (0.012)	0.709 (0.014)	0.683 (0.009)	0.749 (0.012)	0.741 (0.012)	1	1	0.701717	0.620172	1	0.628755
Quantile	None	0.7	3	10	169	0.767 (0.012)	0.759 (0.016)	0.789 (0.014)	0.77 (0.017)	0.628 (0.018)	0.839 (0.007)	0.814 (0.009)	1	1	0.83432	0.739645	1	0.745562
Quantile	None	0.7	3	15	216	0.784 (0.009)	0.787 (0.013)	0.793 (0.011)	0.779 (0.016)	0.661 (0.016)	0.84 (0.008)	0.816 (0.006)	1	1	0.75	0.675926	1	0.680556
Quantile	None	0.7	3	20	234	0.786 (0.008)	0.781 (0.013)	0.726 (0.019)	0.716 (0.022)	0.674 (0.015)	0.781 (0.017)	0.759 (0.019)	1	1	0.769231	0.696581	1	0.692308
Quantile	None	0.7	3	25	261	0.779 (0.008)	0.77 (0.011)	0.739 (0.018)	0.729 (0.02)	0.672 (0.013)	0.786 (0.017)	0.767 (0.016)	1	1	0.739464	0.678161	1	0.681992
Quantile	None	0.7	3	30	279	0.786 (0.008)	0.778 (0.012)	0.749 (0.016)	0.741 (0.019)	0.683 (0.012)	0.783 (0.016)	0.762 (0.014)	1	1	0.749104	0.688172	1	0.691756
Quantile	None	0.7	3	35	284	0.789 (0.009)	0.78 (0.011)	0.751 (0.014)	0.743 (0.015)	0.687 (0.012)	0.783 (0.016)	0.762 (0.015)	1	1	0.746479	0.683099	1	0.693662
Quantile	None	0.7	3	40	286	0.789 (0.009)	0.78 (0.012)	0.751 (0.015)	0.742 (0.017)	0.689 (0.012)	0.783 (0.014)	0.762 (0.014)	1	1	0.741259	0.678322	1	0.688811
Quantile	None	0.7	3	45	287	0.792 (0.008)	0.781 (0.012)	0.751 (0.015)	0.743 (0.018)	0.691 (0.013)	0.782 (0.013)	0.761 (0.014)	1	1	0.74216	0.672474	1	0.689895
Quantile	None	0.7	3	50	289	0.793 (0.008)	0.781 (0.011)	0.751 (0.018)	0.745 (0.018)	0.694 (0.011)	0.782 (0.013)	0.762 (0.015)	1	1	0.730104	0.66436	1	0.685121
Quantile	None	0.7	3	100	315	0.798 (0.008)	0.783 (0.011)	0.757 (0.015)	0.747 (0.018)	0.701 (0.011)	0.785 (0.015)	0.764 (0.014)	1	1	0.714286	0.609524	1	0.660317
Quantile	None	0.7	3	150	324	0.806 (0.007)	0.787 (0.012)	0.76 (0.016)	0.756 (0.017)	0.711 (0.012)	0.788 (0.013)	0.771 (0.013)	1	1	0.703704	0.595679	1	0.657407
Quantile	None	0.7	3	200	331	0.806 (0.007)	0.787 (0.01)	0.759 (0.017)	0.755 (0.016)	0.711 (0.012)	0.789 (0.014)	0.771 (0.014)	1	1	0.703927	0.595166	1	0.655589
Quantile	None	0.7	3	250	335	0.806 (0.006)	0.786 (0.012)	0.761 (0.015)	0.756 (0.017)	0.713 (0.011)	0.79 (0.014)	0.771 (0.013)	1	1	0.698507	0.58806	1	0.653731
Quantile	None	0.7	3	300	336	0.809 (0.006)	0.789 (0.01)	0.764 (0.015)	0.756 (0.015)	0.716 (0.011)	0.789 (0.013)	0.772 (0.014)	1	1	0.696429	0.568452	1	0.651786
Quantile	None	0.7	3	350	337	0.811 (0.006)	0.792 (0.011)	0.765 (0.015)	0.755 (0.016)	0.718 (0.011)	0.79 (0.014)	0.773 (0.013)	1	1	0.694362	0.545994	1	0.649852
Quantile	None	0.7	3	400	337	0.811 (0.007)	0.791 (0.011)	0.766 (0.014)	0.755 (0.02)	0.719 (0.011)	0.79 (0.013)	0.773 (0.014)	1	1	0.694362	0.545994	1	0.649852
Quantile	TCGA	0.6	1	183	224	0.664 (0.007)	0.678 (0.011)	0.578 (0.016)	0.572 (0.018)	0.567 (0.015)	0.603 (0.014)	0.603 (0.015)	1	1	0.834821	0.776786	1	0.8125
Quantile	TCGA	0.6	1	183	224	0.664 (0.006)	0.678 (0.012)	0.578 (0.019)	0.573 (0.016)	0.567 (0.013)	0.603 (0.016)	0.603 (0.015)	1	1	0.834821	0.776786	1	0.8125
Quantile	TCGA	0.6	1	200	897	0.62 (0.005)	0.555 (0.01)	0.571 (0.009)	0.517 (0.009)	0.518 (0.007)	0.665 (0.006)	0.652 (0.007)	1	1	0.846154	0.788183	1	0.671126
Quantile	TCGA	0.6	1	250	1337	0.628 (0.004)	0.563 (0.007)	0.569 (0.006)	0.526 (0.007)	0.542 (0.006)	0.648 (0.006)	0.642 (0.006)	1	1	0.850411	0.781601	1	0.688108
Quantile	TCGA	0.6	1	300	1584	0.626 (0.003)	0.567 (0.006)	0.568 (0.005)	0.531 (0.006)	0.546 (0.006)	0.644 (0.005)	0.639 (0.004)	1	1	0.837753	0.773359	1	0.696338
Quantile	TCGA	0.6	1	350	1763	0.625 (0.003)	0.57 (0.005)	0.568 (0.005)	0.533 (0.005)	0.542 (0.005)	0.644 (0.004)	0.64 (0.005)	1	1	0.849688	0.781055	1	0.706183
Quantile	TCGA	0.6	1	400	1913	0.627 (0.003)	0.573 (0.004)	0.568 (0.006)	0.536 (0.005)	0.545 (0.004)	0.644 (0.004)	0.64 (0.004)	1	1	0.843701	0.776268	1	0.700993
Quantile	TCGA	0.6	2	183	65	0.714 (0.01)	0.747 (0.021)	0.696 (0.022)	0.709 (0.024)	0.578 (0.019)	0.641 (0.026)	0.652 (0.027)	1	1	0.661538	0.646154	1	0.769231
Quantile	TCGA	0.6	2	183	65	0.713 (0.011)	0.748 (0.02)	0.697 (0.024)	0.71 (0.026)	0.578 (0.017)	0.642 (0.023)	0.652 (0.024)	1	1	0.661538	0.646154	1	0.769231
Quantile	TCGA	0.6	2	200	542	0.665 (0.007)	0.635 (0.011)	0.64 (0.01)	0.631 (0.011)	0.563 (0.008)	0.7 (0.01)	0.693 (0.011)	1	1	0.821033	0.702952	1	0.695572
Quantile	TCGA	0.6	2	250	751	0.663 (0.006)	0.605 (0.009)	0.619 (0.009)	0.608 (0.009)	0.578 (0.007)	0.705 (0.007)	0.698 (0.007)	1	1	0.782956	0.693742	1	0.579228
Quantile	TCGA	0.6	2	300	880	0.672 (0.006)	0.614 (0.007)	0.618 (0.008)	0.602 (0.009)	0.596 (0.006)	0.703 (0.006)	0.699 (0.007)	1	1	0.781818	0.6875	1	0.573864
Quantile	TCGA	0.6	2	350	977	0.674 (0.005)	0.613 (0.006)	0.618 (0.006)	0.598 (0.008)	0.599 (0.007)	0.699 (0.006)	0.698 (0.006)	1	1	0.778915	0.677584	1	0.560901
Quantile	TCGA	0.6	2	400	1041	0.677 (0.005)	0.614 (0.007)	0.618 (0.006)	0.595 (0.006)	0.6 (0.006)	0.698 (0.006)	0.697 (0.005)	1	1	0.772334	0.670509	1	0.556196
Quantile	TCGA	0.6	3	183	22	0.772 (0.019)	0.836 (0.016)	0.835 (0.026)	0.823 (0.038)	0.687 (0.022)	0.641 (0.064)	0.648 (0.058)	1	1	0.5	0.454545	1	0.818182
Quantile	TCGA	0.6	3	183	22	0.772 (0.018)	0.836 (0.017)	0.833 (0.025)	0.823 (0.038)	0.686 (0.023)	0.64 (0.06)	0.645 (0.05)	1	1	0.5	0.454545	1	0.818182
Quantile	TCGA	0.6	3	200	438	0.706 (0.008)	0.694 (0.011)	0.718 (0.009)	0.698 (0.01)	0.608 (0.009)	0.766 (0.007)	0.75 (0.007)	1	1	0.8379	0.746575	1	0.742009
Quantile	TCGA	0.6	3	250	558	0.708 (0.007)	0.663 (0.01)	0.683 (0.011)	0.662 (0.011)	0.621 (0.009)	0.765 (0.007)	0.749 (0.006)	1	1	0.772401	0.688172	1	0.598566
Quantile	TCGA	0.6	3	300	641	0.711 (0.006)	0.652 (0.01)	0.688 (0.008)	0.671 (0.008)	0.627 (0.007)	0.76 (0.007)	0.747 (0.007)	1	1	0.726989	0.650546	1	0.563183
Quantile	TCGA	0.6	3	350	700	0.717 (0.005)	0.654 (0.007)	0.685 (0.009)	0.667 (0.009)	0.636 (0.007)	0.757 (0.007)	0.745 (0.007)	1	1	0.724286	0.644286	1	0.557143
Quantile	TCGA	0.6	3	400	746	0.719 (0.005)	0.654 (0.009)	0.684 (0.008)	0.665 (0.008)	0.639 (0.006)	0.758 (0.007)	0.747 (0.007)	1	1	0.707775	0.626005	1	0.540214
Quantile	TCGA	0.65	1	183	129	0.701 (0.007)	0.722 (0.012)	0.623 (0.024)	0.606 (0.025)	0.612 (0.021)	0.608 (0.026)	0.607 (0.021)	1	1	0.875969	0.844961	1	0.790698
Quantile	TCGA	0.65	1	183	129	0.701 (0.008)	0.722 (0.014)	0.623 (0.022)	0.606 (0.023)	0.612 (0.02)	0.609 (0.022)	0.607 (0.022)	1	1	0.875969	0.844961	1	0.790698
Quantile	TCGA	0.65	1	200	612	0.676 (0.006)	0.62 (0.012)	0.643 (0.011)	0.536 (0.012)	0.577 (0.009)	0.679 (0.008)	0.669 (0.01)	1	1	0.816993	0.75817	1	0.759804
Quantile	TCGA	0.65	1	250	900	0.673 (0.005)	0.614 (0.009)	0.621 (0.008)	0.539 (0.008)	0.581 (0.008)	0.676 (0.006)	0.67 (0.007)	1	1	0.816667	0.757778	1	0.715556
Quantile	TCGA	0.65	1	300	1062	0.674 (0.004)	0.621 (0.007)	0.621 (0.006)	0.551 (0.007)	0.588 (0.006)	0.677 (0.006)	0.673 (0.006)	1	1	0.817326	0.754237	1	0.714689
Quantile	TCGA	0.65	1	350	1171	0.675 (0.004)	0.624 (0.007)	0.618 (0.006)	0.557 (0.007)	0.596 (0.006)	0.677 (0.006)	0.674 (0.006)	1	1	0.814688	0.747225	1	0.708796
Quantile	TCGA	0.65	1	400	1271	0.676 (0.003)	0.625 (0.006)	0.618 (0.005)	0.561 (0.007)	0.594 (0.006)	0.679 (0.005)	0.676 (0.005)	1	1	0.812746	0.744296	1	0.70417
Quantile	TCGA	0.65	2	183	24	0.762 (0.019)	0.814 (0.019)	0.78 (0.021)	0.796 (0.021)	0.652 (0.025)	0.621 (0.048)	0.617 (0.051)	1	1	0.833333	0.791667	1	0.833333
Quantile	TCGA	0.65	2	183	24	0.761 (0.018)	0.814 (0.019)	0.779 (0.02)	0.796 (0.022)	0.653 (0.031)	0.62 (0.052)	0.615 (0.05)	1	1	0.833333	0.791667	1	0.833333
Quantile	TCGA	0.65	2	200	416	0.702 (0.009)	0.706 (0.012)	0.673 (0.013)	0.611 (0.014)	0.608 (0.011)	0.718 (0.011)	0.708 (0.012)	1	1	0.805288	0.730769	1	0.692308
Quantile	TCGA	0.65	2	250	515	0.703 (0.008)	0.685 (0.009)	0.673 (0.011)	0.616 (0.01)	0.624 (0.01)	0.721 (0.01)	0.712 (0.01)	1	1	0.796117	0.72233	1	0.652427
Quantile	TCGA	0.65	2	300	581	0.71 (0.006)	0.683 (0.009)	0.673 (0.011)	0.624 (0.009)	0.63 (0.008)	0.722 (0.01)	0.714 (0.009)	1	1	0.746988	0.671256	1	0.636833
Quantile	TCGA	0.65	2	350	626	0.71 (0.006)	0.68 (0.01)	0.672 (0.009)	0.627 (0.012)	0.632 (0.008)	0.724 (0.01)	0.716 (0.011)	1	1	0.741214	0.669329	1	0.616613
Quantile	TCGA	0.65	2	400	665	0.714 (0.005)	0.682 (0.008)	0.674 (0.009)	0.632 (0.01)	0.638 (0.009)	0.725 (0.008)	0.719 (0.009)	1	1	0.729323	0.66015	1	0.606015
Quantile	TCGA	0.65	3	183	11	0.833 (0.021)	0.875 (0.019)	0.841 (0.039)	0.869 (0.041)	0.761 (0.031)	0.522 (0.106)	0.52 (0.1)	1	1	0.636364	0.545455	1	0.727273
Quantile	TCGA	0.65	3	183	11	0.834 (0.02)	0.876 (0.02)	0.841 (0.044)	0.869 (0.046)	0.761 (0.034)	0.529 (0.102)	0.527 (0.089)	1	1	0.636364	0.545455	1	0.727273
Quantile	TCGA	0.65	3	200	330	0.736 (0.008)	0.738 (0.01)	0.751 (0.007)	0.71 (0.009)	0.628 (0.011)	0.782 (0.009)	0.77 (0.008)	1	1	0.824242	0.754545	1	0.730303
Quantile	TCGA	0.65	3	250	402	0.745 (0.007)	0.728 (0.011)	0.712 (0.011)	0.676 (0.012)	0.651 (0.01)	0.748 (0.012)	0.733 (0.014)	1	1	0.788557	0.716418	1	0.669154
Quantile	TCGA	0.65	3	300	437	0.755 (0.007)	0.732 (0.009)	0.72 (0.012)	0.686 (0.011)	0.664 (0.009)	0.75 (0.012)	0.736 (0.014)	1	1	0.75286	0.686499	1	0.656751
Quantile	TCGA	0.65	3	350	457	0.76 (0.006)	0.731 (0.009)	0.725 (0.011)	0.693 (0.011)	0.669 (0.01)	0.755 (0.011)	0.739 (0.011)	1	1	0.752735	0.682713	1	0.654267
Quantile	TCGA	0.65	3	400	483	0.761 (0.006)	0.731 (0.009)	0.726 (0.009)	0.695 (0.012)	0.67 (0.009)	0.755 (0.012)	0.741 (0.011)	1	1	0.728778	0.662526	1	0.635611
Quantile	TCGA	0.7	1	183	61	0.759 (0.008)	0.778 (0.022)	0.66 (0.038)	0.657 (0.035)	0.674 (0.027)	0.609 (0.042)	0.611 (0.039)	1	1	0.918033	0.868852	1	0.836066
Quantile	TCGA	0.7	1	183	61	0.759 (0.009)	0.778 (0.02)	0.66 (0.039)	0.656 (0.037)	0.674 (0.029)	0.61 (0.043)	0.612 (0.04)	1	1	0.918033	0.868852	1	0.836066
Quantile	TCGA	0.7	1	200	430	0.734 (0.009)	0.701 (0.014)	0.703 (0.014)	0.673 (0.014)	0.64 (0.011)	0.74 (0.01)	0.73 (0.012)	1	1	0.788372	0.723256	1	0.706977
Quantile	TCGA	0.7	1	250	601	0.725 (0.006)	0.684 (0.01)	0.68 (0.011)	0.656 (0.011)	0.642 (0.009)	0.743 (0.006)	0.738 (0.009)	1	1	0.78203	0.712146	1	0.65391
Quantile	TCGA	0.7	1	300	701	0.723 (0.006)	0.681 (0.009)	0.673 (0.009)	0.65 (0.011)	0.641 (0.008)	0.737 (0.007)	0.733 (0.008)	1	1	0.787447	0.714693	1	0.654779
Quantile	TCGA	0.7	1	350	777	0.723 (0.005)	0.685 (0.008)	0.671 (0.009)	0.65 (0.008)	0.641 (0.007)	0.735 (0.006)	0.731 (0.008)	1	1	0.788932	0.715573	1	0.643501
Quantile	TCGA	0.7	1	400	827	0.725 (0.005)	0.687 (0.007)	0.672 (0.007)	0.65 (0.008)	0.642 (0.007)	0.735 (0.007)	0.731 (0.007)	1	1	0.781137	0.706167	1	0.638452
Quantile	TCGA	0.7	2	183	13	0.811 (0.021)	0.855 (0.018)	0.824 (0.024)	0.841 (0.023)	0.712 (0.037)	0.641 (0.081)	0.636 (0.079)	1	1	0.923077	0.923077	1	0.692308
Quantile	TCGA	0.7	2	183	13	0.811 (0.021)	0.856 (0.022)	0.825 (0.024)	0.841 (0.026)	0.711 (0.034)	0.639 (0.079)	0.633 (0.072)	1	1	0.923077	0.923077	1	0.692308
Quantile	TCGA	0.7	2	200	301	0.75 (0.008)	0.76 (0.012)	0.735 (0.013)	0.724 (0.016)	0.638 (0.013)	0.767 (0.011)	0.757 (0.013)	1	1	0.780731	0.717608	1	0.704319
Quantile	TCGA	0.7	2	250	369	0.759 (0.009)	0.752 (0.013)	0.725 (0.015)	0.713 (0.014)	0.665 (0.012)	0.758 (0.012)	0.748 (0.014)	1	1	0.723577	0.653117	1	0.661247
Quantile	TCGA	0.7	2	300	404	0.758 (0.008)	0.744 (0.01)	0.723 (0.012)	0.709 (0.014)	0.667 (0.011)	0.754 (0.011)	0.744 (0.012)	1	1	0.715347	0.636139	1	0.648515
Quantile	TCGA	0.7	2	350	425	0.762 (0.007)	0.744 (0.01)	0.723 (0.012)	0.712 (0.013)	0.673 (0.011)	0.753 (0.012)	0.745 (0.012)	1	1	0.701176	0.621176	1	0.635294
Quantile	TCGA	0.7	2	400	445	0.763 (0.006)	0.742 (0.008)	0.722 (0.012)	0.71 (0.015)	0.679 (0.01)	0.754 (0.011)	0.747 (0.01)	1	1	0.701124	0.622472	1	0.624719
Quantile	TCGA	0.7	3	183	5	0.862 (0.033)	0.894 (0.034)	0.891 (0.046)	0.917 (0.036)	0.813 (0.055)	0.565 (0.06)	0.534 (0.062)	1	1	0.8	0.8	1	0.8
Quantile	TCGA	0.7	3	183	5	0.862 (0.034)	0.894 (0.033)	0.895 (0.045)	0.919 (0.038)	0.811 (0.054)	0.563 (0.053)	0.531 (0.058)	1	1	0.8	0.8	1	0.8
Quantile	TCGA	0.7	3	200	237	0.787 (0.009)	0.792 (0.013)	0.793 (0.01)	0.754 (0.009)	0.66 (0.014)	0.833 (0.007)	0.812 (0.008)	1	1	0.751055	0.683544	1	0.683544
Quantile	TCGA	0.7	3	250	299	0.794 (0.009)	0.785 (0.011)	0.761 (0.014)	0.735 (0.015)	0.69 (0.012)	0.788 (0.013)	0.769 (0.012)	1	1	0.715719	0.652174	1	0.682274
Quantile	TCGA	0.7	3	300	317	0.804 (0.007)	0.788 (0.01)	0.761 (0.016)	0.736 (0.016)	0.702 (0.011)	0.788 (0.012)	0.769 (0.012)	1	1	0.697161	0.589905	1	0.662461
Quantile	TCGA	0.7	3	350	330	0.805 (0.007)	0.788 (0.01)	0.759 (0.014)	0.735 (0.014)	0.703 (0.011)	0.789 (0.013)	0.773 (0.013)	1	1	0.69697	0.584848	1	0.657576
Quantile	TCGA	0.7	3	400	332	0.806 (0.007)	0.788 (0.009)	0.76 (0.014)	0.736 (0.015)	0.704 (0.011)	0.789 (0.013)	0.775 (0.014)	1	1	0.698795	0.587349	1	0.659639
Quantile	Yoshihara	0.6	1	121	572	0.636 (0.008)	0.599 (0.011)	0.625 (0.009)	0.579 (0.01)	0.566 (0.009)	0.67 (0.008)	0.666 (0.008)	1	1	0.854895	0.736014	1	0.784965
Quantile	Yoshihara	0.6	1	150	1061	0.63 (0.004)	0.575 (0.006)	0.591 (0.006)	0.561 (0.007)	0.556 (0.006)	0.639 (0.006)	0.633 (0.006)	1	1	0.831291	0.744581	1	0.687088
Quantile	Yoshihara	0.6	1	200	1407	0.632 (0.003)	0.574 (0.005)	0.581 (0.006)	0.558 (0.005)	0.562 (0.006)	0.636 (0.005)	0.633 (0.005)	1	1	0.830135	0.742715	1	0.697939
Quantile	Yoshihara	0.6	1	250	1629	0.631 (0.003)	0.579 (0.005)	0.582 (0.005)	0.559 (0.005)	0.558 (0.005)	0.641 (0.005)	0.641 (0.006)	1	1	0.832413	0.74647	1	0.694905
Quantile	Yoshihara	0.6	1	300	1793	0.632 (0.003)	0.579 (0.004)	0.579 (0.005)	0.558 (0.005)	0.554 (0.005)	0.64 (0.004)	0.64 (0.004)	1	1	0.842722	0.75739	1	0.702733
Quantile	Yoshihara	0.6	1	350	1937	0.634 (0.003)	0.58 (0.004)	0.574 (0.004)	0.556 (0.005)	0.557 (0.004)	0.638 (0.004)	0.637 (0.004)	1	1	0.828085	0.747031	1	0.686113
Quantile	Yoshihara	0.6	1	400	2037	0.634 (0.002)	0.582 (0.004)	0.572 (0.004)	0.555 (0.004)	0.557 (0.005)	0.638 (0.004)	0.636 (0.004)	1	1	0.825724	0.742268	1	0.685812
Quantile	Yoshihara	0.6	2	121	259	0.71 (0.012)	0.701 (0.015)	0.735 (0.012)	0.682 (0.015)	0.613 (0.012)	0.763 (0.01)	0.76 (0.01)	1	1	0.80695	0.667954	1	0.737452
Quantile	Yoshihara	0.6	2	150	581	0.686 (0.006)	0.641 (0.01)	0.678 (0.009)	0.666 (0.01)	0.607 (0.008)	0.742 (0.007)	0.74 (0.008)	1	1	0.733219	0.629948	1	0.569707
Quantile	Yoshihara	0.6	2	200	755	0.683 (0.006)	0.631 (0.009)	0.664 (0.009)	0.65 (0.009)	0.614 (0.007)	0.726 (0.006)	0.727 (0.006)	1	1	0.711258	0.630464	1	0.543046
Quantile	Yoshihara	0.6	2	250	857	0.685 (0.005)	0.629 (0.007)	0.658 (0.007)	0.642 (0.008)	0.614 (0.005)	0.718 (0.005)	0.721 (0.006)	1	1	0.722287	0.627771	1	0.555426
Quantile	Yoshihara	0.6	2	300	953	0.683 (0.004)	0.627 (0.007)	0.652 (0.008)	0.633 (0.008)	0.611 (0.006)	0.711 (0.006)	0.714 (0.006)	1	1	0.736621	0.634837	1	0.555089
Quantile	Yoshihara	0.6	2	350	1026	0.686 (0.004)	0.628 (0.006)	0.647 (0.008)	0.629 (0.008)	0.616 (0.005)	0.707 (0.006)	0.712 (0.006)	1	1	0.735867	0.637427	1	0.550682
Quantile	Yoshihara	0.6	2	400	1078	0.687 (0.004)	0.63 (0.007)	0.647 (0.006)	0.628 (0.006)	0.616 (0.006)	0.706 (0.006)	0.71 (0.006)	1	1	0.736549	0.637291	1	0.55102
Quantile	Yoshihara	0.6	3	121	163	0.782 (0.012)	0.775 (0.017)	0.78 (0.016)	0.74 (0.015)	0.639 (0.014)	0.821 (0.009)	0.818 (0.01)	1	1	0.858896	0.705521	1	0.809816
Quantile	Yoshihara	0.6	3	150	482	0.725 (0.007)	0.682 (0.011)	0.713 (0.013)	0.695 (0.011)	0.64 (0.01)	0.78 (0.006)	0.778 (0.007)	1	1	0.717842	0.616183	1	0.609959
Quantile	Yoshihara	0.6	3	200	548	0.733 (0.007)	0.685 (0.009)	0.712 (0.011)	0.701 (0.011)	0.647 (0.009)	0.774 (0.007)	0.772 (0.007)	1	1	0.702555	0.59854	1	0.569343
Quantile	Yoshihara	0.6	3	250	618	0.734 (0.006)	0.679 (0.009)	0.711 (0.01)	0.702 (0.009)	0.653 (0.008)	0.77 (0.007)	0.771 (0.006)	1	1	0.697411	0.597087	1	0.550162
Quantile	Yoshihara	0.6	3	300	681	0.733 (0.005)	0.675 (0.008)	0.702 (0.009)	0.692 (0.009)	0.653 (0.008)	0.765 (0.006)	0.766 (0.006)	1	1	0.701909	0.597651	1	0.544787
Quantile	Yoshihara	0.6	3	350	724	0.733 (0.005)	0.673 (0.007)	0.7 (0.01)	0.685 (0.009)	0.654 (0.007)	0.761 (0.007)	0.762 (0.006)	1	1	0.697514	0.592541	1	0.538674
Quantile	Yoshihara	0.6	3	400	763	0.732 (0.004)	0.669 (0.007)	0.701 (0.009)	0.685 (0.009)	0.651 (0.006)	0.762 (0.006)	0.763 (0.006)	1	1	0.694626	0.587156	1	0.528178
Quantile	Yoshihara	0.65	1	121	384	0.68 (0.008)	0.66 (0.01)	0.68 (0.009)	0.641 (0.012)	0.586 (0.009)	0.724 (0.008)	0.716 (0.009)	1	1	0.861979	0.773438	1	0.799479
Quantile	Yoshihara	0.65	1	150	716	0.683 (0.006)	0.649 (0.01)	0.645 (0.009)	0.618 (0.009)	0.62 (0.008)	0.676 (0.008)	0.666 (0.009)	1	1	0.815642	0.73743	1	0.727654
Quantile	Yoshihara	0.65	1	200	959	0.68 (0.005)	0.639 (0.007)	0.632 (0.007)	0.603 (0.008)	0.602 (0.007)	0.68 (0.007)	0.675 (0.007)	1	1	0.799791	0.72367	1	0.697602
Quantile	Yoshihara	0.65	1	250	1110	0.681 (0.004)	0.642 (0.005)	0.63 (0.007)	0.602 (0.006)	0.603 (0.007)	0.683 (0.006)	0.68 (0.007)	1	1	0.789189	0.717117	1	0.683784
Quantile	Yoshihara	0.65	1	300	1210	0.682 (0.004)	0.642 (0.006)	0.626 (0.006)	0.601 (0.007)	0.606 (0.006)	0.681 (0.006)	0.679 (0.006)	1	1	0.780165	0.704132	1	0.678512
Quantile	Yoshihara	0.65	1	350	1304	0.682 (0.003)	0.643 (0.005)	0.625 (0.006)	0.602 (0.006)	0.603 (0.005)	0.682 (0.005)	0.677 (0.006)	1	1	0.785276	0.712423	1	0.677914
Quantile	Yoshihara	0.65	1	400	1354	0.683 (0.004)	0.644 (0.006)	0.623 (0.007)	0.601 (0.006)	0.601 (0.005)	0.681 (0.005)	0.677 (0.005)	1	1	0.78582	0.712703	1	0.674298
Quantile	Yoshihara	0.65	2	121	158	0.77 (0.013)	0.773 (0.015)	0.779 (0.015)	0.735 (0.014)	0.629 (0.015)	0.812 (0.009)	0.813 (0.01)	1	1	0.860759	0.78481	1	0.835443
Quantile	Yoshihara	0.65	2	150	419	0.725 (0.009)	0.7 (0.011)	0.686 (0.013)	0.658 (0.017)	0.63 (0.011)	0.715 (0.013)	0.705 (0.015)	1	1	0.76611	0.694511	1	0.684964
Quantile	Yoshihara	0.65	2	200	510	0.724 (0.007)	0.689 (0.01)	0.681 (0.012)	0.649 (0.012)	0.64 (0.009)	0.716 (0.011)	0.708 (0.011)	1	1	0.772549	0.711765	1	0.666667
Quantile	Yoshihara	0.65	2	250	580	0.726 (0.006)	0.685 (0.009)	0.68 (0.011)	0.658 (0.01)	0.646 (0.008)	0.717 (0.01)	0.71 (0.01)	1	1	0.731034	0.660345	1	0.65
Quantile	Yoshihara	0.65	2	300	614	0.729 (0.006)	0.688 (0.009)	0.681 (0.011)	0.664 (0.01)	0.65 (0.009)	0.722 (0.01)	0.717 (0.011)	1	1	0.728013	0.656352	1	0.63355
Quantile	Yoshihara	0.65	2	350	659	0.731 (0.005)	0.689 (0.007)	0.683 (0.01)	0.659 (0.01)	0.651 (0.008)	0.723 (0.01)	0.719 (0.009)	1	1	0.728376	0.629742	1	0.622155
Quantile	Yoshihara	0.65	2	400	684	0.73 (0.005)	0.69 (0.009)	0.679 (0.009)	0.652 (0.009)	0.653 (0.007)	0.723 (0.009)	0.72 (0.008)	1	1	0.72076	0.625731	1	0.596491
Quantile	Yoshihara	0.65	3	121	102	0.856 (0.006)	0.871 (0.008)	0.832 (0.014)	0.802 (0.011)	0.652 (0.022)	0.858 (0.009)	0.857 (0.01)	1	1	0.941176	0.862745	1	0.921569
Quantile	Yoshihara	0.65	3	150	356	0.765 (0.007)	0.736 (0.013)	0.726 (0.016)	0.7 (0.015)	0.663 (0.01)	0.75 (0.015)	0.74 (0.014)	1	1	0.766854	0.691011	1	0.682584
Quantile	Yoshihara	0.65	3	200	398	0.765 (0.007)	0.731 (0.011)	0.731 (0.015)	0.713 (0.014)	0.672 (0.01)	0.754 (0.014)	0.743 (0.012)	1	1	0.731156	0.650754	1	0.658291
Quantile	Yoshihara	0.65	3	250	419	0.767 (0.007)	0.73 (0.01)	0.731 (0.013)	0.714 (0.015)	0.676 (0.01)	0.755 (0.014)	0.745 (0.014)	1	1	0.72315	0.644391	1	0.644391
Quantile	Yoshihara	0.65	3	300	443	0.77 (0.006)	0.733 (0.009)	0.734 (0.014)	0.715 (0.012)	0.679 (0.008)	0.757 (0.013)	0.747 (0.014)	1	1	0.708804	0.629797	1	0.632054
Quantile	Yoshihara	0.65	3	350	468	0.769 (0.006)	0.728 (0.01)	0.705 (0.013)	0.69 (0.014)	0.682 (0.009)	0.756 (0.013)	0.747 (0.013)	1	1	0.594017	0.529915	1	0.621795
Quantile	Yoshihara	0.65	3	400	481	0.772 (0.006)	0.73 (0.01)	0.714 (0.015)	0.7 (0.014)	0.684 (0.009)	0.757 (0.012)	0.748 (0.013)	1	1	0.582121	0.523909	1	0.621622
Quantile	Yoshihara	0.7	1	121	222	0.744 (0.009)	0.733 (0.013)	0.735 (0.012)	0.699 (0.013)	0.623 (0.012)	0.782 (0.008)	0.776 (0.009)	1	1	0.882883	0.806306	1	0.855856
Quantile	Yoshihara	0.7	1	150	490	0.736 (0.008)	0.718 (0.009)	0.694 (0.012)	0.64 (0.012)	0.636 (0.011)	0.723 (0.011)	0.717 (0.01)	1	1	0.812245	0.712245	1	0.679592
Quantile	Yoshihara	0.7	1	200	632	0.728 (0.005)	0.702 (0.008)	0.682 (0.01)	0.638 (0.01)	0.641 (0.008)	0.717 (0.009)	0.711 (0.01)	1	1	0.808544	0.713608	1	0.669304
Quantile	Yoshihara	0.7	1	250	732	0.727 (0.004)	0.703 (0.008)	0.678 (0.009)	0.635 (0.009)	0.644 (0.008)	0.716 (0.008)	0.711 (0.008)	1	1	0.790984	0.703552	1	0.64071
Quantile	Yoshihara	0.7	1	300	794	0.728 (0.005)	0.703 (0.007)	0.675 (0.008)	0.635 (0.008)	0.641 (0.008)	0.716 (0.008)	0.711 (0.007)	1	1	0.790932	0.701511	1	0.639798
Quantile	Yoshihara	0.7	1	350	844	0.729 (0.005)	0.705 (0.007)	0.676 (0.008)	0.637 (0.008)	0.643 (0.007)	0.718 (0.007)	0.714 (0.007)	1	1	0.78436	0.695498	1	0.635071
Quantile	Yoshihara	0.7	1	400	894	0.73 (0.004)	0.706 (0.006)	0.675 (0.007)	0.638 (0.008)	0.643 (0.006)	0.718 (0.007)	0.713 (0.008)	1	1	0.771812	0.684564	1	0.626398
Quantile	Yoshihara	0.7	2	121	96	0.843 (0.01)	0.85 (0.013)	0.82 (0.018)	0.788 (0.013)	0.644 (0.021)	0.858 (0.009)	0.858 (0.009)	1	1	0.916667	0.854167	1	0.90625
Quantile	Yoshihara	0.7	2	150	309	0.768 (0.008)	0.762 (0.012)	0.727 (0.016)	0.681 (0.017)	0.674 (0.013)	0.753 (0.013)	0.745 (0.016)	1	1	0.773463	0.673139	1	0.679612
Quantile	Yoshihara	0.7	2	200	365	0.766 (0.009)	0.753 (0.011)	0.727 (0.014)	0.688 (0.016)	0.681 (0.012)	0.752 (0.012)	0.747 (0.015)	1	1	0.731507	0.627397	1	0.649315
Quantile	Yoshihara	0.7	2	250	393	0.766 (0.007)	0.749 (0.011)	0.728 (0.014)	0.689 (0.014)	0.68 (0.012)	0.752 (0.014)	0.745 (0.014)	1	1	0.73028	0.620865	1	0.641221
Quantile	Yoshihara	0.7	2	300	415	0.769 (0.006)	0.744 (0.01)	0.726 (0.014)	0.69 (0.015)	0.686 (0.009)	0.75 (0.011)	0.743 (0.013)	1	1	0.715663	0.609639	1	0.628916
Quantile	Yoshihara	0.7	2	350	430	0.772 (0.006)	0.748 (0.009)	0.728 (0.013)	0.692 (0.012)	0.69 (0.01)	0.749 (0.013)	0.743 (0.013)	1	1	0.706977	0.6	1	0.613953
Quantile	Yoshihara	0.7	2	400	436	0.773 (0.006)	0.748 (0.008)	0.729 (0.014)	0.693 (0.015)	0.69 (0.009)	0.751 (0.012)	0.745 (0.012)	1	1	0.708716	0.603211	1	0.616972
Quantile	Yoshihara	0.7	3	121	75	0.877 (0.007)	0.881 (0.012)	0.846 (0.013)	0.807 (0.011)	0.641 (0.023)	0.875 (0.009)	0.872 (0.01)	1	1	0.96	0.92	1	0.92
Quantile	Yoshihara	0.7	3	150	256	0.796 (0.009)	0.795 (0.012)	0.755 (0.02)	0.739 (0.017)	0.688 (0.013)	0.773 (0.019)	0.762 (0.017)	1	1	0.679688	0.632812	1	0.648438
Quantile	Yoshihara	0.7	3	200	286	0.806 (0.008)	0.797 (0.011)	0.761 (0.019)	0.744 (0.018)	0.705 (0.012)	0.773 (0.015)	0.761 (0.016)	1	1	0.667832	0.611888	1	0.622378
Quantile	Yoshihara	0.7	3	250	305	0.808 (0.008)	0.792 (0.01)	0.76 (0.018)	0.75 (0.016)	0.711 (0.013)	0.776 (0.016)	0.763 (0.016)	1	1	0.655738	0.586885	1	0.609836
Quantile	Yoshihara	0.7	3	300	315	0.808 (0.007)	0.793 (0.009)	0.762 (0.017)	0.75 (0.014)	0.711 (0.011)	0.777 (0.015)	0.764 (0.016)	1	1	0.657143	0.587302	1	0.609524
Quantile	Yoshihara	0.7	3	350	319	0.809 (0.006)	0.792 (0.009)	0.763 (0.017)	0.752 (0.016)	0.713 (0.011)	0.778 (0.015)	0.766 (0.016)	1	1	0.655172	0.586207	1	0.60815
Quantile	Yoshihara	0.7	3	400	322	0.81 (0.008)	0.796 (0.012)	0.768 (0.015)	0.757 (0.016)	0.715 (0.01)	0.78 (0.015)	0.767 (0.016)	1	1	0.652174	0.583851	1	0.608696
