# Supplementary material for: Leveraging global gene expression patterns to predict expression of unmeasured genes
Source: BMC Genomics. 2015 Dec 15;16:1065. doi: 10.1186/s12864-015-2250-5 (PMC4678722; doi:10.1186/s12864-015-2250-5)
Supplement: Additional file 4: Table S3. — Filtering of samples using inclusion criteria. (XLSX 9 kb) [file 12864_2015_2250_MOESM4_ESM.xlsx]

## Sheet: Sheet1
Additional file 4 Table S.3: Filtering of Samples Using Inclusion Criteria
Data ID	Author	Platform	Total Samples	Tumor Samples	Serous	HGSC	Endometrioid	High Grade Endometrioid	Analytic Set	DoppelgangR Samples	Final Set
TCGA	TCGA	Affymetrix HT‐HG‐U133A	578	570	568	549	0	0	549	0	549
Mayo	Konecny et al.	Agilent Whole Human Genome 4x44K Expression Arrays	384	384	371	371	10	8	379	0	379
GSE32062	Yoshihara et al.	Agilent-014850 Whole Human Genome Microarray 4x44K G4112F	260	260	260	260	0	0	260	4	256
TCGA RNA-seq	TCGA RNA-seq	Illumina HiSeq RNA sequencing	261	261	261	254	0	0	254	0	254
GSE9891	Tothill et al.	[HG-U133_Plus_2] Affymetrix Human Genome U133 Plus 2.0 Array	285	267	246	236	20	6	242	0	242
GSE26712	Bonome et al.	[HG-U133A] Affymetrix Human Genome U133A Array	195	185	185	185	0	0	185	0	185
